# Supplementary material for: Ablation of Sphingosine Kinase 1 Protects Cornea from Neovascularization in a Mouse Corneal Injury Model
Source: Cells. 2022 Sep 17;11(18):2914. doi: 10.3390/cells11182914 (PMC9497123; doi:10.3390/cells11182914)
Supplement: Supplementary file 1 [file cells-11-02914-s001.zip]

Archive with 1 entries (1 files):
- cells-1827578-supplementary.pdf
